# Supplementary material for: The Identification of Circulating MiRNA in Bovine Serum and Their Potential as Novel Biomarkers of Early Mycobacterium avium subsp paratuberculosis Infection
Source: PLoS One. 2015 Jul 28;10(7):e0134310. doi: 10.1371/journal.pone.0134310 (PMC4517789; doi:10.1371/journal.pone.0134310)
Supplement: S1 File — (ZIP) [file pone.0134310.s008.zip]

Archive with 32 entries (31 files):
- novel_pdfs/
- novel_pdfs/13_4152.pdf
- novel_pdfs/1_987.pdf
- novel_pdfs/3_18032.pdf
- novel_pdfs/10_1684.pdf
- novel_pdfs/11_2549.pdf
- novel_pdfs/3_18843.pdf
- novel_pdfs/5_20820.pdf
- novel_pdfs/15_6321.pdf
- novel_pdfs/3_18831.pdf
- novel_pdfs/26_16101.pdf
- novel_pdfs/29_18010.pdf
- novel_pdfs/25_15966.pdf
- novel_pdfs/18_8057.pdf
- novel_pdfs/4_20321.pdf
- novel_pdfs/9_24948.pdf
- novel_pdfs/10_1480.pdf
- novel_pdfs/4_20156.pdf
- novel_pdfs/3_18437.pdf
- novel_pdfs/20_11724.pdf
- novel_pdfs/24_14535.pdf
- novel_pdfs/6_21896.pdf
- novel_pdfs/13_4213.pdf
- novel_pdfs/28_17041.pdf
- novel_pdfs/22_13473.pdf
- novel_pdfs/9_24602.pdf
- novel_pdfs/13_4632.pdf
- novel_pdfs/26_16197.pdf
- novel_pdfs/3_18517.pdf
- novel_pdfs/4_19879.pdf
- novel_pdfs/28_17046.pdf
- novel_pdfs/9_25151.pdf
