# Supplementary material for: The Identification of Circulating MiRNA in Bovine Serum and Their Potential as Novel Biomarkers of Early Mycobacterium avium subsp paratuberculosis Infection
Source: PLoS One. 2015 Jul 28;10(7):e0134310. doi: 10.1371/journal.pone.0134310 (PMC4517789; doi:10.1371/journal.pone.0134310)
Supplement: S1 Table — (CSV) [file pone.0134310.s009.csv]

	#miRNA	read_count	mean_norm	miRDeep2 score	chr	seed	precursor	precursor coordinate	freq	mirbase seed match	star read count	rfam alert	consensus mature sequence	consensus star sequence	consensus precursor sequence
0	bta-miR-486	4360256.0	377713.29541666666	2223567.2	27	ccuguac	bta-mir-486	27:36261847..36261910:-	1.0	hsa-miR-486-5p	198	-	uccuguacugagcugccccgag	cgggucagcucaguaccgggc	uccuguacugagcugccccgaggcccuucgcugugcccagcucgggucagcucaguaccgggc
1	bta-miR-423-5p	888961.0	80874.60541666666	550296.6	19	gaggggc	bta-mir-423	19:21799500..21799558:+	1.0	hsa-miR-423-5p	190291	-	ugaggggcagagagcgagacuu	agcucggucugaggccccucag	ugaggggcagagagcgagacuuuucuauuuuccaaaagcucggucugaggccccucag
2	bta-miR-22-3p	867834.0	76660.40125	442845.6	19	agcugcc	bta-mir-22	19:23382446..23382505:-	1.0	hsa-miR-22-3p	592	-	aagcugccaguugaagaacug	aguucuucaguggcaagcu	aguucuucaguggcaagcuuuauguccugacccagcuaaagcugccaguugaagaacug
3	bta-miR-92a	559133.0	47052.903750000005	285169.1	12	auugcac	bta-mir-92a-1	12:66227265..66227323:+	1.0	hsa-miR-25-3p	97	-	uauugcacuugucccggccug	agguugggaucgguugcaaugc	agguugggaucgguugcaaugcuguguuucuguaugguauugcacuugucccggccug
4	bta-miR-191	501723.0	39761.51541666667	257829.9	22	aacggaa	bta-mir-191	22:51543484..51543548:+	1.0	hsa-miR-191-5p	3857	-	caacggaaucccaaaagcagcug	cugcgcuuggauuucguuccc	caacggaaucccaaaagcagcuguugucuccagagcauuccagcugcgcuuggauuucguuccc
5	bta-miR-140	375296.0	33791.79374999999	191505.8	18	ccacagg	bta-mir-140	18:37088153..37088215:+	1.0	-	285	-	accacaggguagaaccacggac	cagugguuuuacccuaugguag	cagugguuuuacccuaugguagguuacgucaugcuguucuaccacaggguagaaccacggac
6	bta-miR-30d	238973.0	19480.26125	121930.9	14	guaaaca	bta-mir-30d	14:8080297..8080359:+	1.0	hsa-miR-30a-5p	123	-	uguaaacauccccgacuggaagc	cuuucagucagauguuugcugc	uguaaacauccccgacuggaagcuguaccacacagcuaagcuuucagucagauguuugcugc
7	bta-miR-10b	230724.0	19715.89458333333	117677.9	02	acccugu	bta-mir-10b	2:20797625..20797685:-	1.0	hsa-miR-10a-5p	38	-	uacccuguagaaccgaauuug	agauucgauucuaggggaa	uacccuguagaaccgaauuugugugguauccauguagucacagauucgauucuaggggaa
8	bta-miR-192	209541.0	17650.350416666664	106886.4	29	ugaccua	bta-mir-192	29:43731679..43731743:+	1.0	hsa-miR-192-5p	64	-	cugaccuaugaauugacagcc	cugccaauuccauaggucaca	cugaccuaugaauugacagccagugcucuuguguccccucuggcugccaauuccauaggucaca
9	bta-miR-423-3p	190429.0	17587.45625	550296.6	19	gaggggc	bta-mir-423	19:21799500..21799558:+	1.0	hsa-miR-423-5p	190291	-	ugaggggcagagagcgagacuu	agcucggucugaggccccucag	ugaggggcagagagcgagacuuuucuauuuuccaaaagcucggucugaggccccucag
10	bta-miR-181a	146230.0	12583.278333333334	5.3	11	acauuca	bta-mir-181a-1	11:95709449..95709508:+	1.0	hsa-miR-181a-5p	3	-	aacauucaacgcugucgguga	ccaccgaccguugacuguac	aacauucaacgcugucggugaguuugggauuugaaaaaaccaccgaccguugacuguac
11	bta-miR-320a	90472.0	8629.295	46093.0	08	aaagcug	bta-mir-320a-1	8:70060389..70060442:-	1.0	hsa-miR-320a	13	-	aaaagcuggguugagagggcg	gccuucucuucccgguucuucccg	gccuucucuucccgguucuucccggagucgggaaaagcuggguugagagggcg
12	bta-miR-186	73874.0	6070.466666666667	37668.2	03	aaagaau	bta-mir-186	3:74462309..74462371:+	1.0	hsa-miR-186-5p	6	-	caaagaauucuccuuuugggc	ccaaaggugaauuuuuuggga	caaagaauucuccuuuugggcuuucugauuuuauuuuaagcccaaaggugaauuuuuuggga
13	bta-miR-142-5p	68379.0	5198.7195833333335	1.7	19	ccauaaa	bta-mir-142	19:9527315..9527378:-	1.0	-	0	-	cccauaaaguagaaagcac	guuuccuacuuuauggaug	cccauaaaguagaaagcacuacuaacagcacuggaggguguaguguuuccuacuuuauggaug
14	bta-miR-27b	68157.0	5544.223333333332	34750.3	08	ucacagu	bta-mir-27b	8:83009841..83009903:+	1.0	hsa-miR-27a-3p	22	-	uucacaguggcuaaguucug	agagcuuagcugauuggugaac	agagcuuagcugauuggugaacagugacugguuuccgcuuuguucacaguggcuaaguucug
15	bta-miR-30e-5p	64608.0	5127.995833333334	33079.3	03	guaaaca	bta-mir-30e	3:106062503..106062567:-	1.0	hsa-miR-30a-5p	250	-	uguaaacauccuugacuggaagc	cuuucagucggauguuuacagc	uguaaacauccuugacuggaagcuguaaggcguugcaaggagcuuucagucggauguuuacagc
16	bta-miR-148a	57266.0	4761.787916666666	29504.7	04	cagugca	bta-mir-148a	4:70414256..70414315:+	1.0	hsa-miR-148a-3p	797	-	ucagugcacuacagaacuuug	aaaguucugagacacuccgac	aaaguucugagacacuccgacucugaauaugauagaagucagugcacuacagaacuuug
17	bta-miR-150	55446.0	4841.1050000000005	28296.6	18	cucccaa	bta-mir-150	18:56407865..56407922:-	1.0	hsa-miR-150-5p	39	-	ucucccaacccuuguaccagug	cugguacagguacggggaggca	ucucccaacccuuguaccagugugugucucagacccugguacagguacggggaggca
18	bta-miR-6529a	50726.0	4543.407916666667	25889.3	01	agagauc	bta-mir-6529a	1:65453356..65453417:-	1.0	-	47	-	gagagaucagaggcgcagag	ccugugccuuuuaccucuuuaa	gagagaucagaggcgcagagugcgucaaugucaaugaagccugugccuuuuaccucuuuaa
19	bta-miR-10a	50257.0	4148.152083333333	25630.6	19	acccugu	bta-mir-10a	19:38549275..38549336:+	1.0	hsa-miR-10a-5p	1	-	uacccuguagauccgaauuug	aaauucguaucuaggggaa	uacccuguagauccgaauuuguguaaggaauuuugugaucacaaauucguaucuaggggaa
20	bta-miR-16b	49195.0	3624.622083333334	25161.9	01	agcagca	bta-mir-16b	1:107923250..107923312:-	1.0	hsa-miR-15a-5p	139	-	uagcagcacguaaauauuggcg	accaauauuauugugcugcu	uagcagcacguaaauauuggcguaguaaaauaaauauuaaacaccaauauuauugugcugcu
21	bta-miR-221	45029.0	3720.153333333333	23068.9	X	gcuacau	bta-mir-221	X:103538859..103538920:+	1.0	hsa-miR-221-3p	200	-	agcuacauugucugcuggguu	accuggcauacaauguagauuucug	accuggcauacaauguagauuucuguguuuguugagcaacagcuacauugucugcuggguu
22	bta-miR-378	37773.0	3358.5404166666667	19313.1	07	cuggacu	bta-mir-378-1	7:63067305..63067365:+	1.0	hsa-miR-378a-3p	139	-	acuggacuuggagucagaaggc	cuccugacuccagguccug	cuccugacuccagguccuguguguuaccucgaaauagcacuggacuuggagucagaaggc
23	bta-miR-151-3p	31442.0	2563.6408333333334	19205.3	14	uagacug	bta-mir-151	14:4030326..4030383:+	1.0	hsa-miR-151a-3p	6219	-	cuagacugaagcuccuugagg	ucgaggagcucacagucuag	ucgaggagcucacagucuaguacgucucauccccuacuagacugaagcuccuugagg
24	bta-miR-425-5p	29785.0	2559.3675	16030.2	22	augacac	bta-mir-425	22:51543965..51544028:+	1.0	hsa-miR-425-5p	1642	-	aaugacacgaucacucccguug	aucgggaaugucguguccgccc	aaugacacgaucacucccguugagugggcacccaagaagccaucgggaaugucguguccgccc
25	bta-miR-103	29708.0	2471.521250000001	4.8	13	gcagcau	bta-mir-103-1	13:51742432..51742484:-	1.0	hsa-miR-103a-3p	0	-	agcagcauuguacagggc	uucuuuacagugcugccuug	uucuuuacagugcugccuuguagcauucaggucaagcagcauuguacagggc
26	bta-miR-21-5p	27588.0	2186.964166666667	14762.3	19	agcuuau	bta-mir-21	19:11033079..11033137:+	1.0	hsa-miR-21-5p	1352	-	uagcuuaucagacugauguuga	caacagcagucgaugggcug	uagcuuaucagacugauguugacuguugaaucucauggcaacagcagucgaugggcug
27	bta-miR-107	27427.0	2285.3416666666667	4.7	26	gcagcau	bta-mir-107	26:11288007..11288059:-	1.0	hsa-miR-103a-3p	0	-	agcagcauuguacagggc	uucuuuacaguguugccuug	uucuuuacaguguugccuuguggcauggaguucaagcagcauuguacagggc
28	bta-miR-215	26016.0	2175.7345833333334	13746.1	16	ugaccua	bta-mir-215	16:24305747..24305804:-	1.0	hsa-miR-192-5p	945	-	augaccuaugaauugacagaca	ucugucauuucuguaggcca	augaccuaugaauugacagacaacgugacuaagucugucugucauuucuguaggcca
29	bta-miR-30a-5p	24046.0	2078.762083333333	12317.6	09	guaaaca	bta-mir-30a	9:10768283..10768346:-	1.0	hsa-miR-30a-5p	99	-	uguaaacauccucgacuggaagc	cuuucagucggauguuugcagc	uguaaacauccucgacuggaagcugugaggcugcagaaaggcuuucagucggauguuugcagc
30	bta-miR-2284x	23826.0	2124.06625	1.7	01	aaaaguu	bta-mir-2284x	1:3607773..3607821:-	1.0	-	0	-	gaaaaguucguucggguuuu	aacucaaauaaacuuuuugg	gaaaaguucguucggguuuuuccauaagaacucaaauaaacuuuuugg
31	bta-miR-660	20799.0	1752.54	5.1	X	acccauu	bta-mir-660	X:92901865..92901924:+	1.0	hsa-miR-660-5p	0	-	uacccauugcauaucggagcug	ccuccuaugugcauggauuaca	uacccauugcauaucggagcugugaauucucaaagcaccuccuaugugcauggauuaca
32	bta-miR-127	20280.0	1808.1162500000003	10350.6	21	cggaucc	bta-mir-127	21:67429766..67429818:+	1.0	hsa-miR-127-3p	10	-	ucggauccgucugagcuugg	gaagcucagagggcucugau	gaagcucagagggcucugauucagaaagaucaucggauccgucugagcuugg
33	bta-miR-125b	19590.0	1708.3437499999993	5.2	15	cccugag	bta-mir-125b-1	15:33298827..33298888:-	1.0	hsa-miR-125b-5p	0	-	ucccugagacccuaacuug	gguuaggcucuugggagc	ucccugagacccuaacuugugauguuuaccguuuaaauccacggguuaggcucuugggagc
34	bta-miR-99a-5p	19041.0	1618.1920833333327	5.4	01	acccgua	bta-mir-99a	1:19931198..19931253:-	1.0	hsa-miR-99a-5p	185	-	aacccguagauccgaucuug	caagcucgcuucuauggg	aacccguagauccgaucuuguggugaaguggaccgcacaagcucgcuucuauggg
35	bta-miR-92b	19037.0	1679.9091666666666	9720.5	03	auugcac	bta-mir-92b	3:15480738..15480801:-	1.0	hsa-miR-25-3p	16	-	uauugcacucgucccggccucc	agggacgggacgcggugcagug	agggacgggacgcggugcaguguuguucuuuccccugccaauauugcacucgucccggccucc
36	bta-miR-93	18913.0	1468.29875	5.5	25	aaagugc	bta-mir-93	25:36892259..36892321:+	1.0	hsa-miR-17-5p	208	-	caaagugcuguucgugcagg	acugcugagccagcacuucccga	caaagugcuguucgugcagguagugugaucaccugaccuacugcugagccagcacuucccga
37	bta-miR-100	17361.0	1529.8579166666668	5.2	15	acccgua	bta-mir-100	15:33353403..33353458:-	1.0	hsa-miR-99a-5p	1	-	aacccguagauccgaacuug	caagcuugugucuauaggua	aacccguagauccgaacuuguggugguagugcacacaagcuugugucuauaggua
38	bta-miR-26a	15711.0	1263.024583333333	8018.6	05	ucaagua	bta-mir-26a-1	5:55977936..55977994:+	1.0	hsa-miR-26a-5p	1	-	uucaaguaauccaggauaggc	ccuauucuugauuacuuguu	uucaaguaauccaggauaggcuguuuccaucugugaggccuauucuugauuacuuguu
39	bta-miR-1468	15312.0	1308.8220833333335	5.0	X	uccguuu	bta-mir-1468	X:101844110..101844174:+	1.0	hsa-miR-1468-5p	0	-	cuccguuugccuguuuugcuga	agcaaaauaagcaaauggaaaa	cuccguuugccuguuuugcugauguucauuugacuuauucucagcaaaauaagcaaauggaaaa
40	bta-miR-342	13372.0	1084.305	5.4	21	cucacac	bta-mir-342	21:66706870..66706930:+	1.0	hsa-miR-342-3p	0	-	ucucacacagaaaucgcaccca	ggugcuaucugugguugaggaca	ggugcuaucugugguugaggacacggcaaaugaaacugucucacacagaaaucgcaccca
41	bta-miR-296-3p	13028.0	1296.176666666667	7119.9	13	ggguugg	bta-mir-296	13:58091948..58092004:+	1.0	-	935	-	aggguugggcggaggcuuucc	gagggccccccccaauccug	gagggccccccccaauccuguugugcuugguucagaggguugggcggaggcuuucc
42	bta-miR-29a	12879.0	1038.4916666666668	6571.8	04	agcacca	bta-mir-29a	4:95402322..95402377:-	1.0	hsa-miR-29a-3p	1	-	uagcaccaucugaaaucgg	ugauuucuuuugguguucagag	ugauuucuuuugguguucagagucaauauaauuuucuagcaccaucugaaaucgg
43	bta-miR-27a-3p	12525.0	1046.3387500000001	6414.2	07	ucacagu	bta-mir-27a	7:12981795..12981855:-	1.0	hsa-miR-27a-3p	84	-	uucacaguggcuaaguuccg	agggcuuagcugcuugugagcag	agggcuuagcugcuugugagcagguccacaucaaaucguguucacaguggcuaaguuccg
44	bta-miR-210	10652.0	1003.6279166666669	5.5	29	ugugcgu	bta-mir-210	29:51025450..51025506:+	1.0	hsa-miR-210-3p	2	-	cugugcgugugacagcggc	gccacugcccaccgcacacugc	gccacugcccaccgcacacugcgcugcuccggacccacugugcgugugacagcggc
45	bta-miR-143	10215.0	875.8141666666664	5.5	07	gagauga	bta-mir-143	7:62809325..62809378:+	1.0	hsa-miR-143-3p	7	-	ugagaugaagcacuguagc	ggugcagugcugcaucucugg	ggugcagugcugcaucucuggucaguugggagucugagaugaagcacuguagc
46	bta-miR-181b	10011.0	885.42625	4.8	11	acauuca	bta-mir-181b-1	11:95710641..95710697:+	1.0	hsa-miR-181a-5p	1	-	aacauucauugcugucgguggg	cucacugaucaaugaaug	aacauucauugcugucgguggguuugacuuugaaucaacucacugaucaaugaaug
47	bta-miR-193b	8518.0	773.1779166666664	4674.3	25	acuggcc	bta-mir-193b	25:13339496..13339554:+	1.0	hsa-miR-193a-3p	639	-	aacuggcccacaaagucccgc	cgggguuuugagggcgaga	cgggguuuugagggcgagaugaguuuauguuuuauccaacuggcccacaaagucccgc
48	bta-miR-223	8503.0	670.5383333333334	4581.6	X	gucaguu	bta-mir-223	X:99936325..99936388:-	1.0	hsa-miR-223-3p	475	-	ugucaguuugucaaauacccca	ccguguauuugacaagcugag	ccguguauuugacaagcugaguuggacacuccauguaguagugucaguuugucaaauacccca
49	bta-miR-222	7618.0	634.6854166666667	3905.1	X	gcuacau	bta-mir-222	X:103538171..103538231:+	1.0	hsa-miR-221-3p	19	-	agcuacaucuggcuacuggguc	cucaguagccaguguagaucc	cucaguagccaguguagauccugucuuuuguaaucaguagcuacaucuggcuacuggguc
50	bta-miR-199a-3p	7388.0	637.4124999999998	5.1	16	caguagu	bta-mir-199a-1	16:40491616..40491675:-	1.0	hsa-miR-199a-3p	1100	-	acaguagucugcacauuggu	cccaguguucagacuaccug	cccaguguucagacuaccuguucaggacaaugccguuguacaguagucugcacauuggu
51	bta-let-7i	7310.0	606.0004166666666	5.6	05	gagguag	bta-let-7i	5:51209083..51209159:-	1.0	hsa-let-7a-5p	173	-	ugagguaguaguuugugcug	cugcgcaagcuacugccuug	ugagguaguaguuugugcuguuggucggguugugacauugcccgcuguggagauaacugcgcaagcuacugccuug
52	bta-miR-130b	6825.0	537.0333333333334	3985.3	17	agugcaa	bta-mir-130b	17:74100549..74100608:-	1.0	hsa-miR-130a-3p	985	-	cagugcaaugaugaaagggca	acucuuucccuguugcacuac	acucuuucccuguugcacuacugugcgccccuggcaagcagugcaaugaugaaagggca
53	bta-miR-16a	6796.0	507.94374999999997	3472.9	12	agcagca	bta-mir-16a	12:19596212..19596275:-	1.0	hsa-miR-15a-5p	6	-	uagcagcacguaaauauuggug	uccaguauuaacugugcugcug	uagcagcacguaaauauugguguuaagauucuaaaauuaucuccaguauuaacugugcugcug
54	bta-miR-151-5p	6289.0	511.7375	19205.3	14	uagacug	bta-mir-151	14:4030326..4030383:+	1.0	hsa-miR-151a-3p	6219	-	cuagacugaagcuccuugagg	ucgaggagcucacagucuag	ucgaggagcucacagucuaguacgucucauccccuacuagacugaagcuccuugagg
55	bta-miR-769	6245.0	549.16375	3192.8	18	gagaccu	bta-mir-769	18:53945906..53945966:+	1.0	hsa-miR-769-5p	7	-	ugagaccuccggguucugagc	cugggaucucuggggucucgg	ugagaccuccggguucugagcugugauguugcuucccagcugggaucucuggggucucgg
56	bta-miR-197	5987.0	516.2487500000001	3065.2	03	ucaccac	bta-mir-197	3:33964973..33965034:-	1.0	hsa-miR-197-3p	17	-	uucaccaccuucuccacccagc	cggguagagagggcagugggag	cggguagagagggcagugggagguaagagcucuucacccuucaccaccuucuccacccagc
57	bta-miR-421	5942.0	457.8766666666666	3032.4	X	ucaacag	bta-mir-421	X:82024092..82024149:+	1.0	hsa-miR-421	2	-	aucaacagacauuaauugggcgc	cucauuaaauguuuguugaaug	cucauuaaauguuuguugaaugaaaaaaugaaucaucaacagacauuaauugggcgc
58	bta-let-7f	5752.0	470.66249999999997	2966.8	08	gagguag	bta-let-7f-1	8:86885231..86885308:+	1.0	hsa-let-7a-5p	55	-	ugagguaguagauuguauagu	cuauacaaucuauugccuucc	ugagguaguagauuguauaguugugggguagugauuuuacccuguucaggagauaacuauacaaucuauugccuucc
59	bta-miR-23b-3p	5576.0	479.32458333333335	4.7	08	ucacauu	bta-mir-23b	8:83009616..83009670:+	1.0	hsa-miR-23a-3p	1	-	aucacauugccagggauu	gguuccuggcaugcugauuugugac	gguuccuggcaugcugauuugugacuuaagauuaaaaucacauugccagggauu
60	bta-miR-15a	5175.0	412.9000000000001	4.2	12	agcagca	bta-mir-15a	12:19596357..19596415:-	1.0	hsa-miR-15a-5p	11	-	uagcagcacauaaugguuug	caggccauauugugcugccuc	uagcagcacauaaugguuuguggauuuugaaaaggugcaggccauauugugcugccuc
61	bta-let-7a-5p	4801.0	393.0570833333333	2513.0	05	gagguag	bta-let-7a-1	5:117119388..117119457:+	1.0	hsa-let-7a-5p	102	-	ugagguaguagguuguauagu	cuauacaaucuacugucuuuc	ugagguaguagguuguauaguuuggggcucugcccugcuaugggauaacuauacaaucuacugucuuuc
62	bta-miR-361	4653.0	356.3062499999999	3457.3	X	uaucaga	bta-mir-361	X:74328427..74328490:+	1.0	hsa-miR-361-5p	2128	-	uuaucagaaucuccagggguac	cccccaggugugauucugauuugc	uuaucagaaucuccagggguacuuauaauuugaaaaagucccccaggugugauucugauuugc
63	bta-miR-205	4280.0	399.1999999999999	2188.1	16	ccuucau	bta-mir-205	16:75799972..75800028:-	1.0	hsa-miR-205-5p	3	-	uccuucauuccaccggagucug	gauuucaguggagugaagu	uccuucauuccaccggagucugucucguacccaaccagauuucaguggagugaagu
64	bta-miR-101	4240.0	332.15041666666673	2189.7	03	acaguac	bta-mir-101-1	3:80666431..80666488:+	1.0	hsa-miR-101-3p	46	-	uacaguacugugauaacugaa	caguuaucacagugcugaugc	caguuaucacagugcugaugcuguccauucuaaagguacaguacugugauaacugaa
65	bta-miR-2419-5p	4148.0	320.8958333333333	2.0	04	ucgcauc	bta-mir-2419	4:66346476..66346538:-	1.0	-	6	-	aucgcaucaacacucgucug	caggcgggugcuaauacgauca	aucgcaucaacacucgucuguucuuaaauaacauugagaacaggcgggugcuaauacgauca
66	bta-miR-19b	4129.0	329.25375	2110.4	12	gugcaaa	bta-mir-19b	12:66227148..66227208:+	1.0	hsa-miR-19a-3p	2	-	ugugcaaauccaugcaaaacug	aguuuugcagguuugcauccag	aguuuugcagguuugcauccagcugugugauauucugcugugcaaauccaugcaaaacug
67	bta-miR-326	3873.0	348.3354166666666	1983.6	15	cucuggg	bta-mir-326	15:55314024..55314084:-	1.0	hsa-miR-330-5p	9	-	ccucugggcccuuccuccag	ggaggcagggccuuugugaaggcg	ggaggcagggccuuugugaaggcggguugugcucagaucgccucugggcccuuccuccag
68	bta-miR-126-5p	3203.0	267.28791666666666	2620.5	11	auuauua	bta-mir-126	11:104131417..104131476:+	1.0	hsa-miR-126-5p	1927	-	cauuauuacuuuugguacgcg	ucguaccgugaguaauaaugcg	cauuauuacuuuugguacgcgcugugacacuucaaacucguaccgugaguaauaaugcg
69	bta-miR-652	3184.0	274.0133333333334	5.7	X	auggcgc	bta-mir-652	X:62939303..62939362:+	1.0	hsa-miR-652-3p	1	-	aauggcgccacuaggguug	caacccuaggagagggugcca	caacccuaggagagggugccauucacauagacuagaauugaauggcgccacuaggguug
70	bta-miR-138	3058.0	272.2516666666666	1614.8	22	gcuggug	bta-mir-138-1	22:14870593..14870653:+	1.0	hsa-miR-138-5p	99	-	agcugguguugugaaucaggccg	gcuacuucacaacaccaggg	agcugguguugugaaucaggccgucgccaaucagagaacggcuacuucacaacaccaggg
71	bta-miR-141	2992.0	247.29458333333332	5.4	05	aacacug	bta-mir-141	5:103859016..103859079:-	1.0	hsa-miR-141-3p	4	-	uaacacugucugguaaagaug	caucuuccagcacaguguugg	caucuuccagcacaguguuggauggucuaauggugaagcuccuaacacugucugguaaagaug
72	bta-miR-130a	2947.0	247.18000000000006	5.5	15	agugcaa	bta-mir-130a	15:82197727..82197785:+	1.0	hsa-miR-130a-3p	0	-	cagugcaauguuaaaagggc	ucuuuucacauugugcuacu	ucuuuucacauugugcuacugucugcgccugucacuagcagugcaauguuaaaagggc
73	bta-miR-532	2855.0	239.6262499999999	1542.4	X	augccuu	bta-mir-532	X:92886519..92886577:+	1.0	hsa-miR-532-5p	162	-	caugccuugaguguaggaccg	ccucccacacccaaggcuugc	caugccuugaguguaggaccguuggcaucuuaauuacccucccacacccaaggcuugc
74	bta-miR-665	2738.0	244.25583333333324	2.2	21	ccaguag	bta-mir-665	21:67423460..67423510:+	1.0	-	0	-	accaguaggccgaggcccc	ggucuuggccucugccca	ggucuuggccucugcccaggacucuuucaugaccaguaggccgaggcccc
75	bta-let-7g	2650.0	215.24625	1365.4	22	gagguag	bta-let-7g	22:49189344..49189422:+	1.0	hsa-let-7a-5p	19	-	ugagguaguaguuuguacagu	cuguacaggccacugccuugc	ugagguaguaguuuguacaguuugagggucuaugauaccacccgguacaggagauaacuguacaggccacugccuugc
76	bta-miR-345-3p	2610.0	216.81833333333327	1362.4	21	ccugaac	bta-mir-345	21:66867102..66867160:+	1.0	-	60	-	cccugaacuaggggucuggag	gcugacuccuaguccagugc	gcugacuccuaguccagugcuugugauggcuggugggcccugaacuaggggucuggag
77	bta-let-7d	2345.0	191.02291666666667	4365.7	08	uauacga	bta-let-7d	8:86887438..86887513:+	1.0	hsa-let-7d-3p	2345	-	cuauacgaccugcugccuuuc	agagguaguagguugcauagu	agagguaguagguugcauaguuuucgggcagggauuuugcccacaaggagguaacuauacgaccugcugccuuuc
78	bta-miR-365-3p	2296.0	192.6654166666667	5.0	25	aaugccc	bta-mir-365-1	25:13344253..13344307:+	1.0	hsa-miR-365a-3p	0	-	uaaugccccuaaaaaucc	acuuuugggggcagaugu	acuuuugggggcagauguguuugcauuccacuaucauaaugccccuaaaaaucc
79	bta-miR-760-3p	2281.0	208.82000000000005	1173.2	03	ggcucug	bta-mir-760	3:49797118..49797176:-	1.0	hsa-miR-760	11	-	cggcucugggucuguggggag	ccccucaguccaccagagcccgg	ccccucaguccaccagagcccggauaccuuagaaauucggcucugggucuguggggag
80	bta-miR-30b-5p	2099.0	167.29375000000002	1077.9	14	guaaaca	bta-mir-30b	14:8084737..8084795:+	1.0	hsa-miR-30a-5p	7	-	uguaaacauccuacacucagc	cugggagguggauguuuacu	uguaaacauccuacacucagcuguaacacacgagucggcugggagguggauguuuacu
81	bta-miR-301a	2015.0	161.84458333333333	3.8	19	agugcaa	bta-mir-301a	19:10349517..10349577:-	1.0	hsa-miR-130a-3p	1	-	cagugcaauaguauugucaaagc	gcucugacuuuauugcacuac	gcucugacuuuauugcacuacuguacuuuacagcuagcagugcaauaguauugucaaagc
82	bta-miR-133a	1997.0	172.7975	1021.5	24	ugguccc	bta-mir-133a-1	24:34844428..34844488:+	1.0	-	5	-	uugguccccuucaaccagcug	gagcugguaaaauggaac	gagcugguaaaauggaaccaaaucgccucuucaauggauuugguccccuucaaccagcug
83	bta-miR-328	1951.0	180.4033333333333	5.9	18	uggcccu	bta-mir-328	18:34957620..34957681:-	1.0	hsa-miR-328-3p	0	-	cuggcccucucugcccuuccg	ggggggcaggaggggcucaggg	ggggggcaggaggggcucagggagauagugugugcugccccuggcccucucugcccuuccg
84	bta-miR-432	1942.0	155.74041666666668	5.4	21	cuuggag	bta-mir-432	21:67431250..67431318:+	1.0	hsa-miR-432-5p	5	-	ucuuggaguaggucauuggg	cuggauggcuccuccauguc	ucuuggaguaggucauuggguggauccuuuauuucccuaugugggccacuggauggcuccuccauguc
85	bta-miR-126-3p	1927.0	164.10458333333332	2620.5	11	auuauua	bta-mir-126	11:104131417..104131476:+	1.0	hsa-miR-126-5p	1927	-	cauuauuacuuuugguacgcg	ucguaccgugaguaauaaugcg	cauuauuacuuuugguacgcgcugugacacuucaaacucguaccgugaguaauaaugcg
86	bta-miR-330	1926.0	159.8766666666667	1149.7	18	aaagcac	bta-mir-330	18:53654158..53654222:-	1.0	hsa-miR-6835-3p	317	-	caaagcacacggccugcagagagg	ucucugggccugugucuuaggc	ucucugggccugugucuuaggcucugcaagaucaaccgagcaaagcacacggccugcagagagg
87	bta-miR-224	1892.0	163.01541666666668	5.3	X	aagucac	bta-mir-224	X:34664594..34664663:-	1.0	hsa-miR-224-5p	0	-	caagucacuagugguuccguu	ugguacccuagugacuacaa	caagucacuagugguuccguuuaguagaugguuguacauuguuucaaaaugguacccuagugacuacaa
