# Supplementary material for: The Identification of Circulating MiRNA in Bovine Serum and Their Potential as Novel Biomarkers of Early Mycobacterium avium subsp paratuberculosis Infection
Source: PLoS One. 2015 Jul 28;10(7):e0134310. doi: 10.1371/journal.pone.0134310 (PMC4517789; doi:10.1371/journal.pone.0134310)
Supplement: S2 Table — (CSV) [file pone.0134310.s010.csv]

	#miRNA	read_count	mean_norm	miRDeep2 score	chr	seed	precursor	precursor coordinate	freq	mirbase seed match	star read count	rfam alert	consensus mature sequence	consensus star sequence	consensus precursor sequence
0	9_25151	7363.0	24863.932499999995	4.2	09	agaggga	9_25151	9:27844229..27844299:-	1.0	hsa-miR-6873-5p	1	rRNA	gagagggagccugagaaa	aaauuacccacuccugac	gagagggagccugagaaauggcuaccaccuucaaggaaggcagcaggcaggcaaauuacccacuccugac
1	28_17046	3763.0	12829.265416666667	5.3	28	cugaaag	28_17046	28:9347067..9347134:-	1.0	hsa-miR-4766-5p	0	-	ccugaaagcucuccaaac	guggggggcaggggggag	guggggggcaggggggagguaucaucucccaguguggagauguuugcaaccugaaagcucuccaaac
2	4_19879	2175.0	7050.581666666668	5.1	04	ucuccaa	4_19879	4:15729..15810:-	1.0	hsa-miR-515-5p	0	-	cucuccaaucgcgacggguaucuc	gccuccuguggccuuuggagagag	cucuccaaucgcgacggguaucucuuggagcccacugaguggucuaaugggagucaagccuccuguggccuuuggagagag
3	3_18517	1771.0	5602.089166666668	1374.1	03	aaaaccu	3_18517	3:94548590..94548649:+	1.0	-	12	-	aaaaaccugaaugacccuuuug	aaaagguucauuuggguuuc	aaaagguucauuuggguuucuccaugccaucuuacggaaaaaccugaaugacccuuuug
4	26_16197	1572.0	4894.287916666667	887.3	26	cgagccu	26_16197	26:42790257..42790316:+	1.0	-	2	-	ccgagccugacagaucacaca	gugugaccugccaggcacc	gugugaccugccaggcaccgccuugucauccccuaaggccgagccugacagaucacaca
5	13_4632	1498.0	5131.41125	5.7	13	cccgggg	13_4632	13:38543580..38543652:-	1.0	hsa-miR-4532	0	-	ccccggggagcccggcggu	ucccgggacccgggcag	ucccgggacccgggcagagggcgcacgcugugccuaugcgguacacagcucucccccggggagcccggcggu
6	9_24602	491.0	1484.5108333333335	5.5	09	gggcugc	9_24602	9:2105903..2105987:+	1.0	hsa-miR-6829-5p	21	-	ugggcugcagugcgcuaugcc	cgcgccuguagucccagcuac	cgcgccuguagucccagcuacuugggaggcugaggcugcaggaucgcuugagcucaggaguugugggcugcagugcgcuaugcc
7	22_13473	257.0	870.2158333333332	133.1	22	aacgaaa	22_13473	22:51543482..51543545:-	1.0	-	2	-	gaacgaaauccaagcgcagcug	gcugcuuuugggauuccguugc	gaacgaaauccaagcgcagcuggaaugcucuggagacaacagcugcuuuugggauuccguugc
8	28_17041	256.0	836.8729166666667	5.3	28	ucggcgc	28_17041	28:8597865..8597927:-	1.0	hsa-miR-1469	0	-	uucggcgccaccacccugcggg	cgcggguguucgcccaccu	uucggcgccaccacccugcgggucgcgcuguaagaucuugccccgcggguguucgcccaccu
9	13_4213	253.0	862.3833333333332	160.0	13	ggcgcgc	13_4213	13:54591461..54591519:+	1.0	-	2	-	cggcgcgcggaggagcugagcg	gugcagcucuucagggcgcugug	gugcagcucuucagggcgcugugcgacuucacggcgcggcgcgcggaggagcugagcg
10	6_21896	235.0	738.76125	120.6	06	aaaaagu	6_21896	6:72695823..72695882:+	1.0	-	1	-	caaaaaguucguccagauuuu	aaaacccaaacaaauuuuuugg	caaaaaguucguccagauuuuuguaauauuuuauggaaaaacccaaacaaauuuuuugg
11	24_14535	227.0	741.1424999999999	198.4	24	uaaccgg	24_14535	24:6436128..6436188:+	1.0	-	160	-	auaaccggaaugaacuuuuuga	aaaaaguuccuuuggguuuuc	aaaaaguuccuuuggguuuucccauaagaugguauggcauaaccggaaugaacuuuuuga
12	20_11724	223.0	729.94625	133.9	20	cuugggc	20_11724	20:42077865..42077925:+	1.0	hsa-miR-635	31	-	ucuugggccccacccccggagac	aucugggguagggccuggga	ucuugggccccacccccggagacugugaaucaguaaguagaucugggguagggccuggga
13	3_18437	219.0	703.5404166666667	136.1	03	cggcccc	3_18437	3:78601739..78601806:+	1.0	-	13	-	ccggccccgcgagcuccccgcga	cggggagccgaggcggccagc	cggggagccgaggcggccagcgcagcggguucagagcaccggccccggccccgcgagcuccccgcga
14	4_20156	197.0	678.9147826086956	102.5	04	aaacccu	4_20156	4:86669291..86669351:-	0.9583333333333334	-	1	-	aaaacccugaugaacuuuuuga	aaaaaguucauuugggcu	aaaaaguucauuugggcuuuuucauaagauguuacagaaaaacccugaugaacuuuuuga
15	10_1480	193.0	653.5543478260871	38.7	10	aaacccg	10_1480	10:71809966..71810024:+	0.9583333333333334	-	20	-	aaaacccgaaugaacuuuuug	aaaaguucguuucgguuuuucc	aaaaguucguuucgguuuuuccguaagaucuuagagaaaaacccgaaugaacuuuuug
16	9_24948	192.0	676.0052173913042	5.1	09	auaaagu	9_24948	9:86842891..86842958:+	0.9583333333333334	hsa-miR-142-5p	1	-	aauaaaguuuguuuggguuuu	aagaaacuuuuuggccaac	aauaaaguuuguuuggguuuuucuguaaggugauauggaaaaaucugaaagaaacuuuuuggccaac
17	4_20321	186.0	695.5819047619049	4.8	04	gggagcc	4_20321	4:115125346..115125387:-	0.875	hsa-miR-6827-5p	0	-	agggagcccuggaauggg	gaauuugggguucucacu	agggagcccuggaaugggggugcgaauuugggguucucacu
18	18_8057	177.0	577.0704545454545	4.2	18	agcugcc	18_8057	18:1864501..1864552:+	0.9166666666666666	hsa-miR-22-3p	0	-	aagcugccaguggaagaag	agacccacucgcccagcuuua	agacccacucgcccagcuuuaacuuuaaguuaaagcugccaguggaagaag
19	25_15966	173.0	611.3417391304347	6.2	25	ccguggc	25_15966	25:42673013..42673075:-	0.9583333333333334	hsa-miR-132-5p	0	-	cccguggccccggcccgcc	ugggcuggacgcggggu	ugggcuggacgcgggguggggcucccccagguccagaccccgccccguggccccggcccgcc
20	29_18010	152.0	486.00333333333333	5.9	29	ugcgcaa	29_18010	29:51095161..51095211:-	1.0	hsa-let-7i-3p	1	-	cugcgcaaagcgucgggcccc	ccggcgcuggccgcggccugc	ccggcgcuggccgcggccugcggggcuggcugcgcaaagcgucgggcccc
21	26_16101	143.0	488.01304347826084	99.0	26	aaaaccg	26_16101	26:26545665..26545724:+	0.9583333333333334	hsa-miR-548at-3p	6	-	aaaaaccgaaugaacuuuuug	aaaaaguuuguuugggauu	aaaaaguuuguuugggauuuucucuaaggucuuuugggaaaaaccgaaugaacuuuuug
22	3_18831	141.0	460.0712499999999	95.2	03	cuggggg	3_18831	3:19127469..19127551:-	1.0	hsa-miR-637	34	-	acuggggguugagaaugucgc	caacauucucaacccccaggc	acuggggguugagaaugucgcucucucaaaggcugcccuccgggcgugagagcagcaggagcaacauucucaacccccaggc
23	15_6321	74.0	269.32818181818186	79.7	15	ggcucgg	15_6321	15:36372561..36372621:-	0.9166666666666666	-	77	-	aggcucgggcugggccccggg	ccgggccugggccgagcccca	aggcucgggcugggccccgggcggguggcagcaccgcccccgggccugggccgagcccca
24	5_20820	71.0	291.30499999999995	5.2	05	ggggugu	5_20820	5:88730950..88731013:+	0.8333333333333334	hsa-miR-6747-5p	0	rRNA/tRNA	ggggguguagcucagagg	ccuggguucauccccca	ggggguguagcucagagguagagugcauacuucacauguacaaggcccuggguucauccccca
25	3_18843	70.0	297.66499999999996	71.7	03	ucccagc	3_18843	3:20198831..20198891:-	0.8333333333333334	hsa-miR-7977	59	-	aucccagccgggucgagggaca	cucccucggaacccggcugggac	aucccagccgggucgagggacagcccuggcgcgauggcucccucggaacccggcugggac
26	11_2549	59.0	239.8355	33.7	11	agccacc	11_2549	11:93244929..93244990:+	0.8333333333333334	-	4	-	aagccaccagagcucuguccuca	uggagagaacagguggcuu	uggagagaacagguggcuuucuccaggccaaugguuggaagccaccagagcucuguccuca
27	10_1684	59.0	209.18428571428572	4.9	10	gaggggc	10_1683	10:13002726..13002777:-	0.875	hsa-miR-423-5p	0	-	ugaggggcagagagugagaa	uucacuuucacccccaauua	uucacuuucacccccaauuagcuagcuagcuugaggggcagagagugagaa
28	3_18032	54.0	200.72700000000003	5.6	03	aaaguuu	3_18032	3:2852303..2852360:+	0.8333333333333334	hsa-miR-561-3p	1	-	gaaaguuuguugggguuuu	aaagcccaaaugaacuuuuu	gaaaguuuguugggguuuuucugucacauuuaacagaaaagcccaaaugaacuuuuu
29	1_987	51.0	179.7340909090909	4.6	01	cacugcc	1_987	1:135841882..135841950:-	0.9166666666666666	hsa-miR-6890-3p	0	-	ccacugccccaggugcug	gcauuccaggcgugguc	ccacugccccaggugcuguccaccaggugccaucuccccuccaggaacacagcauuccaggcgugguc
30	13_4152	41.0	157.9295238095238	4.8	13	cugaccc	13_4152	13:45064441..45064507:+	0.875	hsa-miR-4750-3p	0	-	acugacccaggugcugcugu	gguaguuuucuggagucauugu	acugacccaggugcugcuguagagcgguuagcacacugcuugcggguaguuuucuggagucauugu
