# Supplementary material for: The Identification of Circulating MiRNA in Bovine Serum and Their Potential as Novel Biomarkers of Early Mycobacterium avium subsp paratuberculosis Infection
Source: PLoS One. 2015 Jul 28;10(7):e0134310. doi: 10.1371/journal.pone.0134310 (PMC4517789; doi:10.1371/journal.pone.0134310)
Supplement: S3 Table — (CSV) [file pone.0134310.s011.csv]

	#miRNA	biotype	energy	ensid	host gene	gene_loc	ident	location	seedcons	seq	species	tu
0	9_25151		-19.6000003815					9:27844229-27844299:-1	1	GAGAGGGAGCCTGAGAAATGGCTACCACCTTCAAGGAAGGCAGCAGGCAGGCAAATTACCCACTCCTGAC	Bos taurus
1	9_25151		-22.8999996185				0.957	8:14569724-14569794:-1	1	GAGAGGGAGCCTGAGAAATGGCTACCACCTTCAAGGAAGGCAGCAGGCAGGCAAATTACTCTCTCGTGAC	Ovis aries
2	28_17046		-30.1000003815					28:9347067-9347134:1	54	GTGGGGGGCAGGGGGGAGGTATCATCTCCCAGTGTGGAGATGTTTGCAACCTGAAAGCTCTCCAAAC	Bos taurus
3	28_17046		-13.3000001907				0.507	D2:12021368-12021422:-1	-1	GGGTACATCACCCTCCGGCGTGGATGTGCTTGCTAACCTAGAAGCTCTCTGAAT	Felis catus
4	28_17046		-10.6999998093				0.479	4:3440101-3440157:-1	-1	GGAGTCCATCACCCTCCTGATGTGGATGTACTTCCTAATCTAGAAGCTCTCCAAAC	Canis familiaris
5	28_17046		-15.1999998093				0.592	14:58728908-58728962:-1	-1	GGGATGTCACCCTCCCAGTGTGGATATGTTCCCCAACCTGGAAGTTTTCCCACC	Sus scrofa
6	28_17046		-26.7000007629				0.873	25:9332083-9332148:1	54	GGAGGATGCGGGGGAGGTATCACCTCCCAGTGTGGAGAGGTTTGCAACCTGAAAGCTCTCCAAAC	Ovis aries
7	3_18517	protein_coding	-21.6000003815	ENSBTAG00000002719	ORC1	Bos taurus:chromosome:3:94543866-94575375:1		3:94548590-94548649:-1	37	AAAGGTTCATTTGGGTTTCTCCATGCCATCTTACGGAAAAACCTGAATGACCCTTTTGG	Bos taurus	intron
8	3_18517	protein_coding	-19.6000003815	ENSOARG00000005282	ORC1	Ovis aries:chromosome:1:26531082-26561083:-1	0.966	1:26555176-26555235:1	37	AAAGGTTCATTTGGGTTTCTCCATGCCATCTTACGGAAAAACCTGAATGATGCTTTTGG	Ovis aries	intron
9	26_16197	protein_coding	-25.8999996185	ENSBTAG00000022715	DMBT1	Bos taurus:chromosome:26:42782328-42813472:1		26:42790257-42790316:1	38	TGTGACCTGCCAGGCACCGCCTTGTCATCCCCTAAGGCCGAGCCTGACAGATCACACAC	Bos taurus	intron
10	26_16197	protein_coding	-11.6999998093	ENSOARG00000007979	DMBT1	Ovis aries:chromosome:22:41355526-41392391:1	0.763	22:41368900-41368957:1	-1	TGTGACCTACCATGCACCAGCTTGTCACTGGCTAAGATTGAGCCTGACAGATCACAT	Ovis aries	intron
11	13_4632	protein_coding	-38.2999992371	ENSBTAG00000003422	SNX5	Bos taurus:chromosome:13:38519142-38543948:-1		13:38543580-38543652:1	141	TCCCGGGACCCGGGCAGAGGGCGCACGCTGTGCCTATGCGGTACACAGCTCTCCCCCGGGGAGCCCGGCGGT	Bos taurus	intron
12	13_4632	protein_coding	-83.0999984741	ENSPTRG00000013278	SNX5	Pan troglodytes:chromosome:20:18003688-18030411:-1	0.521	20:18029599-18029816:1	141	ACCCGTGAGACCCGGGCGGCCCCTCTCCCTGGTCTTCCCTGAAGGCTGCCCCGGGGAATCCCTGTGGATGTCCCGGATTCTATTAGGACAGAACCAGAGACGCGGGACCTTAGCCCCAGCTCAGGCGCCGGTGCCGAGCGGACTTGGAGAGATGATCTCTGGAGACCCCGGAATATTCTTTTTAAAACTTTCCTCGGCTTCGTGGTGACCAGTAGGT	Pan troglodytes	intron
13	13_4632	protein_coding	-79.9000015259	ENSG00000089006	SNX5	Homo sapiens:chromosome:20:17941596-17968980:-1	0.523	20:17968035-17968252:1	141	ACCCGTGAGACCCGGGCGGCCCCTCTCCCTGGTCTTCACTGAAGGCTGCCCCGGGGAATCCCTGTGGATGTCCCGGATTCTATTAGGACAGAACCAGAGACGCGGGACCTTAGCCCCAGCTCAGGCGCCGGTGCCGAGCGGACTTGGAGAGATGATCTCTGGAGACCCCGGAATGTTCTTTTTAAAACTTTCCTCGGCTTCGTGGTGACCAGTAGGT	Homo sapiens	intron
14	13_4632	protein_coding	-91	ENSMMUG00000011476	SNX5	Macaca mulatta:chromosome:10:51263742-51290460:-1	0.518	10:51289668-51289885:1	-1	ACCCGTGAGGCCCGGGCAGCCCCTGTTCCTCGTCTTCTCTGAAGGCTGCCCTGGGGAATCCCTGTGGGTCCCCCGGATTCTCTCAGGATAGAACCGGAGACGCGGGACCTTAGCCCCGGCTCAGGCGCCCGTGCCGAGTGGACTTGGAGAGAGGATCTCTGGAGACCCCGGAATGTTCATTTTAAAACTTCCCTCGGCTTCGTGGTGACCTGTAAGT	Macaca mulatta	intron
15	13_4632	protein_coding	-89.3000030518	ENSPANG00000024777	SNX5	Papio anubis:chromosome:10:50735176-50761247:-1	0.521	10:50760825-50761042:1	-1	ACCCGTGAGGCCCGGGCAGCCCCTGTTCCTCGTCTTCTCTGAAGGCTGCCCTGGGGAATCCCTGTGGGTCCCCCGGATTCTCTCAGGATAGAACCAGAGACGCGGGACCTTAGCCCCGGCTCAGGCGCCCGTGCCGAGTGGACTTGGAGAGAGGATCTCTGGAGACCCCGGAATGTTCATTTTAAAACTTCCCTCGGCTTTGTGGTGACCTGTAGGT	Papio anubis	intron
16	13_4632	protein_coding	-71.8000030518	ENSMUSG00000027423	Snx5	Mus musculus:chromosome:2:144250122-144270906:-1	0.18	2:144270028-144270287:1	-1	GCAAGATCCCGAGGTTTTCCCTCAACCACCCCTTTAGAGATGGCTTTCCAACGGGGTGTCTCTGCACGCTCATTCTCTGACCAAGGAGACCCAGACAAGTGGGACCCCACTTCTTGAGCTCTCGGTGGGAAGCTGACCGACGCTCTGCCAGTCATTCGACTGAGGCTAATCCTCTGAAGCCCTTAGGAGCGTGGTTTTTTTTTTTTTCTTTTTTCTTTTGCTCCTAAAACTTAAATCGACTACATGGTAATTGGAAAGT	Mus musculus	intron
17	13_4632	protein_coding	-64.5	ENSRNOG00000006077	Snx5	Rattus norvegicus:chromosome:3:144812723-144831878:-1	0.268	3:144831131-144831355:1	-1	GCAAGACCCGGAGGTTTTCCCCCACCCCTTTATAAATGCTTTCCAGTGGTGTCTCAGTTCACCCTCATTCTCTGACCAAGGAGAACTAGACGAGTGGGACCCCACTTCTTGAGCGCTTGACAGACGCTCTGCCAGTCATTCGACTGAGGCTAATGCTCTGAAATCCTTAGGAGCGTGTTTTTTAAAGGCTCCTAAAACTTAAATCGACTTGGTAATTGCAAAGT	Rattus norvegicus	intron
18	13_4632	protein_coding	-35.5	ENSOARG00000018045	SNX5	Ovis aries:chromosome:13:37339695-37367226:-1	0.99	13:37366955-37367027:1	141	TCCCGGGACTCGGGCCGAGGGCGCACGCTGCGCCTGTGCGGTACACAGCTCTCCCCCGGGGAGCCCGGCGGT	Ovis aries	intron
19	9_24602	misc_RNA		ENSBTAG00000048185	Metazoa_SRP			Bos taurus:chromosome:9:2105886-2106183:1				exon
20	22_13473	miRNA	-21.7999992371	ENSBTAG00000029957	bta-mir-191	Bos taurus:chromosome:22:51543469-51543560:1		22:51543482-51543545:1	1	GAACGAAATCCAAGCGCAGCTGGAATGCTCTGGAGACAACAGCTGCTTTTGGGATTCCGTTGC	Bos taurus	exon
21	22_13473	miRNA	-21.7999992371	ENSFCAG00000027367	None	Felis catus:chromosome:A2:17792558-17792632:-1	1	A2:17792564-17792627:-1	1	GAACGAAATCCAAGCGCAGCTGGAATGCTCTGGAGACAACAGCTGCTTTTGGGATTCCGTTGC	Felis catus	exon
22	22_13473	miRNA	-21.7999992371	ENSCAFG00000020586	cfa-mir-191	Canis familiaris:chromosome:20:40144128-40144202:1	1	20:40144133-40144196:1	1	GAACGAAATCCAAGCGCAGCTGGAATGCTCTGGAGACAACAGCTGCTTTTGGGATTCCGTTGC	Canis familiaris	exon
23	22_13473	miRNA	-21.7000007629	ENSSSCG00000018566	ssc-mir-191	Sus scrofa:chromosome:13:34898600-34898680:-1	0.984	13:34898610-34898673:-1	1	GAACGAAATCCAAGTGCAGCTGGAATGCTCTGGAGACAACAGCTGCTTTTGGGATTCCGTTGC	Sus scrofa	exon
24	22_13473	miRNA	-21.7999992371	ENSOARG00000023735	oar-mir-191	Ovis aries:chromosome:19:50918762-50918853:1	1	19:50918775-50918838:1	1	GAACGAAATCCAAGCGCAGCTGGAATGCTCTGGAGACAACAGCTGCTTTTGGGATTCCGTTGC	Ovis aries	exon
25	22_13473	lincRNA	-21.7000007629	ENSMUSG00000103103	mmu-mir-191	Mus musculus:chromosome:9:108567532-108569174:1	0.984	9:108568323-108568386:1	1	GAACGAAATCCAAGTGCAGCTGGAATGCTCTGGAGACAACAGCTGCTTTTGGGATTCCGTTGC	Mus musculus	exon
26	22_13473	miRNA	-21.7000007629	ENSRNOG00000035456	Mir3555	Rattus norvegicus:chromosome:8:116698850-116698970:-1	0.984	8:116698879-116698942:1	1	GAACGAAATCCAAGTGCAGCTGGAATGCTCTGGAGACAACAGCTGCTTTTGGGATTCCGTTGC	Rattus norvegicus	exon
27	22_13473	protein_coding	-22.2000007629	ENSG00000178149	DALRD3	Homo sapiens:chromosome:3:49015487-49022293:-1	0.984	3:49020632-49020695:-1	-1	GGACGAAATCCAAGCGCAGCTGGAATGCTCTGGAGACAACAGCTGCTTTTGGGATTCCGTTGC	Homo sapiens
28	22_13473	miRNA	-22.2000007629	ENSPTRG00000027820	ptr-mir-191	Pan troglodytes:chromosome:3:49785233-49785325:-1	0.984	3:49785248-49785311:-1	-1	GGACGAAATCCAAGCGCAGCTGGAATGCTCTGGAGACAACAGCTGCTTTTGGGATTCCGTTGC	Pan troglodytes	exon
29	22_13473	protein_coding	-22.2000007629	ENSMMUG00000005652	DALRD3	Macaca mulatta:chromosome:2:87436908-87442435:1	0.984	2:87437253-87437316:1	-1	GGACGAAATCCAAGCGCAGCTGGAATGCTCTGGAGACAACAGCTGCTTTTGGGATTCCGTTGC	Macaca mulatta
30	22_13473	miRNA	-22.2000007629	ENSPANG00000011393	None	Papio anubis:chromosome:2:86294818-86294931:1	0.984	2:86294837-86294900:1	-1	GGACGAAATCCAAGCGCAGCTGGAATGCTCTGGAGACAACAGCTGCTTTTGGGATTCCGTTGC	Papio anubis	exon
31	28_17041		-24.5					28:8597865-8597927:1	1	TTCGGCGCCACCACCCTGCGGGTCGCGCTGTAAGATCTTGCCCCGCGGGTGTTCGCCCACCT	Bos taurus
32	28_17041	protein_coding	-15.8000001907	ENSCAFG00000011231	LYST	Canis familiaris:chromosome:4:4106783-4294142:1	0.882	4:4107438-4107498:-1	-1	TTCCGCGCCACCACCCTTGCAGTGGCTCCCGCGCTCCTGTCCCGCGGTGCTCGCCCATCT	Canis familiaris	intron
33	28_17041		-24.5				1	25:8590653-8590715:1	1	TTCGGCGCCACCACCCTGCGGGTCGCGCTGTAAGATCTTGCCCCGCGGGTGTTCGCCCACCT	Ovis aries
34	28_17041		-9.8000001907				0.248	GL894969.2:31748-31889:-1	-1	TTCCGCGCCACCTTCTGCGGGCGGATCCTTACNNNNNNNNNNNNNNNNNNNNNNNNNNNNNNNNNNNNNNNNNNNNNNNNNNNNNNNNNNNNNNNNNNNNNNNNNNNNNNNNNNNNNNNNNNNNNNNNNNNNCGCCCACCT	Sus scrofa
35	28_17041		-15.3999996185				0.895	1:213214921-213214982:-1	-1	TTCCGCGCCACCACCCAGCCGGTCATTCCCCGCGCTCTTGCACGGCGGTGCTCGCCCACCT	Papio anubis
36	28_17041	protein_coding	-12.3000001907	ENSMMUG00000012729	LYST	Macaca mulatta:chromosome:1:221132099-221254032:1	0.895	1:221149530-221149591:-1	-1	TTCCGCGCCACCACCCAGCCGGTCATTCCCCGCGCTCTTGCACTGCGGTGCTCGCCCACCT	Macaca mulatta	intron
37	28_17041	protein_coding	-17	ENSPTRG00000002134	LYST	Pan troglodytes:chromosome:1:214959084-215165993:-1	0.902	1:215165408-215165469:1	-1	TTCCGCGCCACCACCCAGCAGGTCACTCCCCACGCTGTTGCCGTGCGGCGTTCGCCCACCT	Pan troglodytes	intron
38	28_17041	protein_coding	-16.7999992371	ENSG00000143669	LYST	Homo sapiens:chromosome:1:235661040-235883640:-1	0.895	1:235866331-235866392:1	-1	TTCCGCGCCACCACCCAGCCGGTCACTCCCCGCGCTGTTGCCCTGCGGCGCTCGCCCACCT	Homo sapiens	intron
39	28_17041	protein_coding	-12.6999998093	ENSMUSG00000019726	Lyst	Mus musculus:chromosome:13:13590408-13777440:1	0.739	13:13590858-13590917:-1	-1	TTCAGGGCGTCTCACTTCGCGCCGCGGGTCCATCTGTCATTCCCCACCCTGGTGCTTCG	Mus musculus	intron
40	13_4213	protein_coding	-36.2999992371	ENSBTAG00000001985	SRMS	Bos taurus:chromosome:13:54591298-54597058:1		13:54591461-54591519:-1	37	TGCAGCTCTTCAGGGCGCTGTGCGACTTCACGGCGCGGCGCGCGGAGGAGCTGAGCGT	Bos taurus	exon
41	13_4213	protein_coding	-22.1000003815	ENSCAFG00000024809	TCFL5	Canis familiaris:chromosome:24:46668622-47275543:-1	0.61	24:47139349-47139394:1	-1	GCGCACGGCGGACTTCAGCGCGCGGGGCGCGGGGGAGCTGAGCGT	Canis familiaris	intron
42	13_4213	protein_coding	-13.8999996185	ENSMUSG00000027579	Srms	Mus musculus:chromosome:2:181205561-181213185:-1	0.746	2:181212512-181212570:1	-1	CCCGACTCTTCCGCGCGCTCTACGACTTCACTGCTCGATGTGCAGAGGAACTGAGCGT	Mus musculus	exon
43	13_4213	protein_coding	-13.8999996185	ENSRNOG00000013003	Srms	Rattus norvegicus:chromosome:3:180419924-180426328:-1	0.746	3:180425974-180426032:1	-1	CCCGACTCTTCCGCGCGCTCTACGACTTCACTGCTCGATGTGCAGAGGAACTGAGCGT	Rattus norvegicus	exon
44	13_4213	protein_coding	-25.8999996185	ENSG00000125508	SRMS	Homo sapiens:chromosome:20:63540809-63547504:-1	0.763	20:63547248-63547306:1	-1	CTCAGCTCTTCCTTGCGCTCTATGACTTCACGGCGCGGTGTGGCGGGGAGCTGAGTGT	Homo sapiens	exon
45	6_21896	protein_coding	-7.1999998093	ENSBTAG00000001772	PDCL2	Bos taurus:chromosome:6:72688171-72723898:-1		6:72695823-72695882:-1	0	AAAAAGTTCGTCCAGATTTTTGTAATATTTTATGGAAAAACCCAAACAAATTTTTTGGC	Bos taurus	intron
46	6_21896	protein_coding	-10.3000001907	ENSOARG00000001889	PDCL2	Ovis aries:chromosome:6:70997607-71020212:-1	0.966	6:71003209-71003268:-1	0	AAAAAGTTCGTCCAGATTTTTGTAATATTTTATGGAAAAACCTGAACAAATTTTTTGGC	Ovis aries	intron
47	24_14535		-19.7999992371					24:6436128-6436188:1	38	AAAAGTTCCTTTGGGTTTTCCCATAAGATGGTATGGCATAACCGGAATGAACTTTTTGAC	Bos taurus
48	20_11724	protein_coding	-28.2000007629	ENSBTAG00000017551	DROSHA	Bos taurus:chromosome:20:42067161-42183443:1		20:42077865-42077925:-1	0	CTTGGGCCCCACCCCCGGAGACTGTGAATCAGTAAGTAGATCTGGGGTAGGGCCTGGGAA	Bos taurus	intron
49	20_11724	protein_coding	-28.2000007629	ENSSSCG00000016809	DROSHA	Sus scrofa:chromosome:16:18544602-18667159:-1	0.983	16:18650661-18650721:1	0	CTTGGGCCCCACCCCCGGAAACTGTGAATCAGTAAGTAGATCTGGGGTAGGGCCTGGGAA	Sus scrofa	intron
50	20_11724	protein_coding	-28	ENSOARG00000012525	DROSHA	Ovis aries:chromosome:16:41880437-41997943:1	0.983	16:41892368-41892428:-1	0	CTTGGGCCCCACCCCTGGAGACTGTGAATCAGTAAGTAGATCTGGGGTAGGGCCTGGGAA	Ovis aries	intron
51	20_11724	protein_coding	-28.2000007629	ENSCAFG00000031829	None	Canis familiaris:chromosome:4:75771058-75814289:1	1	4:75786327-75786387:-1	0	CTTGGGCCCCACCCCCGGAGACTGTGAATCAGTAAGTAGATCTGGGGTAGGGCCTGGGAA	Canis familiaris
52	20_11724	protein_coding	-28.2000007629	ENSFCAG00000000360	DROSHA	Felis catus:chromosome:A1:213974962-214098713:1	1	A1:213987281-213987341:-1	0	CTTGGGCCCCACCCCCGGAGACTGTGAATCAGTAAGTAGATCTGGGGTAGGGCCTGGGAA	Felis catus	intron
53	20_11724	protein_coding	-28.7000007629	ENSRNOG00000013451	Drosha	Rattus norvegicus:chromosome:2:81692860-81796037:-1	0.9	2:81787745-81787804:1	0	CTTGGGCCCCACCCCAGGAGAATGTGAATCAGTAAGTAAATCTGGGTGGGGCCTGGGGA	Rattus norvegicus
54	20_11724	protein_coding	-20.2000007629	ENSMUSG00000022191	Drosha	Mus musculus:chromosome:15:12824814-12935290:1	0.883	15:12842136-12842194:-1	0	CTTGGGCCCCGCCCCCGGAGAATGTGAATCAGTAAGTAAATCTGGTAGGGCCGGGGAG	Mus musculus
55	20_11724	protein_coding	-34.5999984741	ENSPTRG00000016762	DROSHA	Pan troglodytes:chromosome:5:83715147-83843637:1	0.967	5:83729128-83729188:-1	0	CTTGGGCCCCACCCCTGGAGACTGTGAATCAGTAAGTAGATCTGGGGTGGGGCCTGGGAA	Pan troglodytes
56	20_11724	protein_coding	-34.0999984741	ENSG00000113360	DROSHA	Homo sapiens:chromosome:5:31400496-31532196:-1	0.95	5:31515424-31515484:1	0	CTTGGGCCCCACCCCTGGAGATTGTGAATCAGTAAGTAGATCTGGGGTGGGGCCTGGGAA	Homo sapiens
57	20_11724	protein_coding	-34.0999984741	ENSPANG00000003027	DROSHA	Papio anubis:chromosome:6:31145593-31281543:-1	0.95	6:31265420-31265480:1	0	CTTGGGCCCCACCCCTGGAGATTGTGAATCAGTAAGTAGATCTGGGGTGGGGCCTGGGAA	Papio anubis	intron
58	20_11724	protein_coding	-27	ENSMMUG00000012193	DROSHA	Macaca mulatta:chromosome:6:31463093-31600580:-1	0.933	6:31586562-31586622:1	0	CTTGGGCCCCACCCCTGGAGATTGTGAATCAGTAAGTAGATCTGGGGTGGCGCCTGGGAA	Macaca mulatta
59	3_18437	protein_coding	-35.9000015259	ENSBTAG00000005445	SLC35D2	Bos taurus:chromosome:3:78601769-78644543:1		3:78601739-78601806:1	-1	GGGGAGCCGAGGCGGCCAGCGCAGCGGGTTCAGAGCACCGGCCCCGGCCCCGCGAGCTCCCCGCGAG	Bos taurus
60	3_18437		-27.2000007629				0.926	C1:54543195-54543264:-1	-1	GGGGAGCCGAGGCGGCGAGCGCGCAGCCGACACAGCCCGCAGACCAGGGCCCCACGAGTCCCCCGGGAA	Felis catus
61	3_18437	protein_coding	-36	ENSCAFG00000028904	SLC35D1	Canis familiaris:chromosome:5:43473830-43521896:1	0.938	5:43474502-43474569:1	-1	GGGGAGCCGAGGCGGCGAGGGCGCAGCCGGCACCGTCCGCCGGCCCGGGCGCCGCGAGTCCCCCGAG	Canis familiaris	exon
62	3_18437		-37.5				0.992	1:42340149-42340216:-1	-1	GGGGAGCCGAGGCGGCGAGCGCAGCCGGTTCAGAGCACCGGCCCCGGCCCCGCGAGCTCCCCGCGAG	Ovis aries
63	3_18437		-29.5				0.895	1:69835242-69835311:-1	-1	GGGGAGTCGAGGCGGCGAGCGTGCAGTTGGCCTAGTCTGCGGTCTCCGACTCCTCGGGTCACCTGGGAA	Macaca mulatta
64	3_18437		-31.2000007629				0.899	1:69110340-69110409:-1	-1	GGGGAGTCGAGGCGGCGAGCGTGCAGCTGGCCTAGTCTGCGGTCTCCGACTCCTCGGGTCACCTGGGAA	Papio anubis
65	3_18437	protein_coding	-32.7999992371	ENSPTRG00000000838	SLC35D1	Pan troglodytes:chromosome:1:67623652-67674786:-1	0.915	1:67674464-67674533:-1	-1	GGGGAGTCGAGGCGGCGAGCGCGCAGCTGGCCTAGTCTGCGGTCCCCAACTCCTCGAGTCCCCTGGGAG	Pan troglodytes	exon
66	3_18437	protein_coding	-35	ENSG00000116704	SLC35D1	Homo sapiens:chromosome:1:66999331-67054099:-1	0.911	1:67054075-67054144:-1	-1	GGGGAGTCGAGGCGGCGAGCGCGCAGCTGGCCTAGTCTGCGGTCCCCAACTCCTGGAGTCCCCTGGGAG	Homo sapiens
67	3_18437		-105				0.159	5:126612435-126612685:-1	-1	GGGGAGCTGTGGCCAGCACAACCCGCGAAGCCCTGCCGCAAGCCGCCGGGTCCCTTCCGAGCCTCCGCCGCTACGCTAGGCCGCACCGCGGAGCCCCGGCCCTCAGGGCCGGCATCCCGCACCGCCAGGCTCACTCCCGGGGCCCGGGCACCGCCACGCCCGCGTCCCGCATCGCCAGGCCCGCGCTTCTCCGCGCCCCGCACCGCCGGGCCCGCGTTCCACCGCACTCCGCACCGCCAGGCCCAGACCC	Rattus norvegicus
68	3_18437	protein_coding	-98.3000030518	ENSMUSG00000028521	Slc35d1	Mus musculus:chromosome:4:103170648-103215164:-1	0.202	4:103214950-103215186:-1	-1	GGGGAGCTGTGGGCAGCACAACCCGCGAAGCCCTGCCGCGAGCCGCCGGGTCCTTCCCGAGCCTCCGCCGCCACGCTAGGCCCGCAATCGCGGAGCCCCGGAGCTCAGGGCCCGCGCCCCGCACCGCCAGGCCCGCTCCCGCAGCCGGGGTCCCGCCACGCCAGGCCCGCGCTCCTCCGCGCCCCGCACCGCCAAGCCCGCTCGGCACCGCGCTCCGCACCGCCAGGCCCAGACCC	Mus musculus
69	4_20156	protein_coding		ENSBTAG00000007976	FAM3C			Bos taurus:chromosome:4:86620369-86674480:-1				intron
70	10_1480	protein_coding	-21.2000007629	ENSBTAG00000005984	DAAM1	Bos taurus:chromosome:10:71730212-71916529:1		10:71809966-71810024:1	37	AAAGTTCGTTTCGGTTTTTCCGTAAGATCTTAGAGAAAAACCCGAATGAACTTTTTGG	Bos taurus	intron
71	10_1480	protein_coding	-25.1000003815	ENSOARG00000021117	DAAM1	Ovis aries:chromosome:7:68432153-68566624:1	0.948	7:68461523-68461581:1	-1	AAAGTTCATTTGGGTTTTTCCGTAAGATCTTAGAGAAAAACCTGAATGAACTTTTTGG	Ovis aries	intron
72	9_24948		-18.2999992371					9:86842891-86842958:-1	0	ATAAAGTTTGTTTGGGTTTTTCTGTAAGGTGATATGGAAAAATCTGAAAGAAACTTTTTGGCCAACC	Bos taurus
73	9_24948		-13.1000003815				0.91	8:72557582-72557645:-1	0	ATAAAGTTTGTTTGGGTTTTTCTGTAAGGTGGTATGGAAAAATCTGAAACTGTTTGGCCAACC	Ovis aries
74	4_20321		-16.3999996185					4:115125346-115125387:-1	1	AGGGAGCCCTGGAATGGGGGTGCGAATTTGGGGTTCTCACT	Bos taurus
75	4_20321		-16.3999996185				1	4:113734129-113734170:-1	1	AGGGAGCCCTGGAATGGGGGTGCGAATTTGGGGTTCTCACT	Ovis aries
76	18_8057		-19.6000003815					18:1864501-1864552:-1	32	GACCCACTCGCCCAGCTTTAACTTTAAGTTAAAGCTGCCAGTGGAAGAAGC	Bos taurus
77	18_8057	protein_coding	-1.3999999762	ENSCAFG00000020132	AARS	Canis familiaris:chromosome:5:76170041-76312252:-1	0.423	5:76275712-76275742:1	-1	GACCCCATGCCTGACTTTGAATTCGAGCTG	Canis familiaris
78	18_8057		-7.5999999046				0.673	E2:51085980-51086026:-1	32	GACCCACAGGCTTGACTTTGAAGGAGAGCTGCCAGCGTGAAGAAGT	Felis catus
79	29_18010	protein_coding		ENSBTAG00000017861	BRSK2			Bos taurus:chromosome:29:51057468-51115452:-1				intron
80	26_16101		-19.6000003815					26:26545665-26545724:-1	38	AAAAGTTTGTTTGGGATTTTCTCTAAGGTCTTTTGGGAAAAACCGAATGAACTTTTTGA	Bos taurus
81	26_16101		-19.6000003815				0.915	22:25087707-25087766:-1	-1	AAAGGTTTGTTTGGGGTTTTCTCTAAGATTTTTTGGGAAAAACCAAATGAACTTTTTGA	Ovis aries
82	15_6321		-48.5999984741					15:36372561-36372621:-1	1	AGGCTCGGGCTGGGCCCCGGGCGGGTGGCAGCACCGCCCCCGGGCCTGGGCCGAGCCCCA	Bos taurus
83	15_6321		-43.2000007629				0.857	21:39312787-39312849:1	-1	GGGCTCCGGCTGGACCCCGGGGCGGGCGGCAGCACCGCCCCCCGCGCCCCGGCCGAGCCCCA	Canis familiaris
84	15_6321		-43.0999984741				0.952	D1:74897561-74897621:1	1	AGGCTCGGTCTGGACCCCGGGCGGGTGGCAGCACCGCCCCTGGGCCTGGGCCGAGCCCCA	Felis catus
85	15_6321		-32.4000015259				0.825	15:35391484-35391534:-1	1	AGGCTCGGGCTGGGCCCCGGGCGGGTGGCAGCACCGCCCCCGGGCCCGGG	Ovis aries
86	15_6321		-44.0999984741				0.889	14:55319197-55319258:-1	-1	GGGCTCCGGCTGGGCCCCGGGGCGGGTGGCAGCACCGCCCCCTGCCCTGGGCCGAGCCCGG	Macaca mulatta
87	15_6321		-44.0999984741				0.889	14:48354640-48354701:-1	-1	GGGCTCCGGCTGGGCCCCGGGGCGGGTGGCAGCACCGCCCCCTGCCCTGGGCCGAGCCCGG	Papio anubis
88	15_6321	protein_coding	-49.2000007629	ENSG00000110693	SOX6	Homo sapiens:chromosome:11:15966448-16739591:-1	0.889	11:16605075-16605136:1	1	GGGCTCGGGCTGGGTCCCGGGGCGGGTGGCAGCACCGCCCCCTGCCCTGGGCCGAGCCCGG	Homo sapiens
89	15_6321		-44.0999984741				0.873	11:16406747-16406808:1	-1	GGGCTCCGGCTGGGTCCCGGGGCGGGTGGCAGCACCGCCCCCTGCCCTGGGCCGAGCCCGG	Pan troglodytes
90	15_6321		-17				0.587	1:192600488-192600531:-1	-1	AGGCGGGCCTCGCCAGCACCGCCTCCCGCCCAGGGCCCAGCCG	Rattus norvegicus
91	15_6321	protein_coding	-11.3000001907	ENSMUSG00000051910	Sox6	Mus musculus:chromosome:7:115471343-116038744:-1	0.556	7:116031850-116031893:1	-1	AGGCGAGCCTCGCCAACACCGCCTCCCGCCCAGGGCCCAGCCG	Mus musculus
92	5_20820	protein_coding	-28.1000003815	ENSBTAG00000019294	ABCC9	Bos taurus:chromosome:5:88677585-88831324:1		5:88730950-88731013:-1	0	GGGGTGTAGCTCAGAGGTAGAGTGCATACTTCACATGTACAAGGCCCTGGGTTCATCCCCCAG	Bos taurus	intron
93	5_20820	protein_coding	-22.2999992371	ENSOARG00000020225	ABCC9	Ovis aries:chromosome:3:193019253-193175462:1	0.968	3:193068632-193068695:-1	0	GGGGTGTAGCTCAGAGGTAGAGCTCATACTTCACATGTACAAGGCCCTGGGTTCATCCCCCAG	Ovis aries	intron
94	3_18843		-42.2999992371					3:20198831-20198891:-1	1	ATCCCAGCCGGGTCGAGGGACAGCCCTGGCGCGATGGCTCCCTCGGAACCCGGCTGGGAC	Bos taurus
95	3_18843		-29				0.863	4:107836439-107836501:-1	-1	GCCGCAGCCAGGCCGGGAGACAGTGCCCGGGGGCGATGGCTGTCTTCGAACAGGGCTGGGAC	Sus scrofa
96	3_18843		-4.5				0.645	1:99479777-99479837:1	-1	GCCCCAGCCGGGTCGAGGNNNNNNNNNNNNNNNNNNNNNNNNNNNNNNNNNNNNNNNNNN	Ovis aries
97	3_18843		-39.4000015259				0.71	C1:102859350-102859425:1	-1	CCCCCCGCCAAGCCCAGCGCGCGGCCCCCCGGGACGGGGCCCGGAGTGACGGCTGCCTCCGGGGCGGGCAGGGAC	Felis catus
98	3_18843		-25.8999996185				0.29	17:59736482-59736574:1	-1	AGATAGGGCCCAGGCATAGAGGGCGTACACAGTGCCCGGTGTTCATTCAACGAGATTTGGAAACAAAGGGGATCCCTGGGGGGGGCAGGGGT	Canis familiaris
99	3_18843		-32				0.863	1:124321641-124321703:1	1	ATCCCAGCCGGACACGAGGACAGCGCCCGGGAGCGACCGCAGCCTCCGACCCCGGCTGGGCC	Papio anubis
100	3_18843		-32				0.863	1:128931923-128931985:1	1	ATCCCAGCCGGACACGAGGACAGCGCCCGGGAGCGACCGCAGCCTCCGACCCCGGCTGGGCC	Macaca mulatta
101	3_18843		-33				0.855	1:128716709-128716771:1	-1	GTCTCAGCCGGGCACGAGGACAGCGCCCGGGAGCGACTGCAGCCTCCGACCCCGGCTGGGCC	Pan troglodytes
102	3_18843	antisense	-33.2000007629	ENSG00000237781	RP11-54A4.2	Homo sapiens:chromosome:1:150548561-150557724:-1	0.855	1:150549052-150549114:1	-1	GTCTCAGCCGGGCACGAGGACAGCGCCCGGGAGCGACTGCAGCCTCTGACCCCGGCTGGGCC	Homo sapiens	intron
103	11_2549	protein_coding	-27.8999996185	ENSBTAG00000006716	PTGS1	Bos taurus:chromosome:11:93219286-93245045:1		11:93244929-93244990:1	39	GGAGAGAACAGGTGGCTTTCTCCAGGCCAATGGTTGGAAGCCACCAGAGCTCTGTCCTCAT	Bos taurus	exon
104	11_2549	protein_coding	-17.2000007629	ENSRNOG00000007415	Ptgs1	Rattus norvegicus:chromosome:3:20869934-20891509:1	0.71	3:20891393-20891454:1	39	GGAGGGAACAGGTGGACTCATCTACGATTTTGGTTGGAAGCCACCACAGTCCTATCCCCAA	Rattus norvegicus	exon
105	11_2549	protein_coding	-13.8999996185	ENSMUSG00000047250	Ptgs1	Mus musculus:chromosome:2:36230425-36252272:1	0.71	2:36252153-36252214:1	-1	GGAGGGAACAGATGGACTCATCTATGATCTTGGTTGGAAACCACCACAGTTCTATCCCCAT	Mus musculus	exon
106	11_2549		-14.1999998093				0.855	9:121439073-121439135:1	-1	AGAGAGAACAGGTGGGCTTTATTCACGCCATTGGTTGGAAGCTACCAGAGCTCTATCCCCAT	Pan troglodytes
107	11_2549	protein_coding	-14.1000003815	ENSG00000095303	PTGS1	Homo sapiens:chromosome:9:122370529-122395703:1	0.839	9:122393178-122393240:1	-1	AGAGAGAACAGGTGGGCTGTATTCACGCCATTGGTTGGAAGCTACCAGAGCTCTATCCCCAT	Homo sapiens	exon
108	11_2549	protein_coding	-25.2999992371	ENSSSCG00000005533	PTGS1	Sus scrofa:chromosome:1:294753877-294780705:1	0.919	1:294779712-294779773:1	39	GGAGGGAACAGGTGGCTTTTTCCGGGCCATTGGTTGGAAGCCACCAGAGCTCTGTCCCCAT	Sus scrofa	exon
109	11_2549		-28.1000003815				0.984	3:13384523-13384584:-1	39	GGAGAGAACAGGTGGCTTTCTCCAGGCCATTGGTTGGAAGCCACCAGAGCTCTGTCCTCAT	Ovis aries
110	10_1684		-22.2000007629					10:13002726-13002777:1	-1	TTCACTTTCACCCCCAATTAGCTAGCTAGCTTGAGGGGCAGAGAGTGAGAA	Bos taurus
111	10_1684	protein_coding	-9.8999996185	ENSG00000157890	MEGF11	Homo sapiens:chromosome:15:65895078-66253747:-1	0.49	15:66141921-66141967:1	-1	CCGACCCAACACACACAATGCTTGCCCTAAGGGTGGGGAGTGAGGA	Homo sapiens	intron
112	10_1684	protein_coding	-9.8999996185	ENSPTRG00000007189	MEGF11	Pan troglodytes:chromosome:15:63347847-63726716:-1	0.49	15:63613070-63613116:1	-1	CCGACCCAACACACACAATGCTTGCCCTAAGGGTGGGGAGTGAGGA	Pan troglodytes	intron
113	10_1684	protein_coding	-13	ENSMUSG00000036466	Megf11	Mus musculus:chromosome:9:64385625-64709205:1	0.235	9:64486086-64486127:-1	-1	ACTGCCAGCCCTAGGGTGGGAGTCAGGTACTAGCTCACCTT	Mus musculus	intron
114	10_1684		-10.1000003815				0.206	8:69661543-69661586:-1	-1	ACTGACAGCCCTAGAGTGTAGGGGTCAAGTACTAGCTCACCCT	Rattus norvegicus
115	10_1684	protein_coding	-6.5999999046	ENSCAFG00000017261	MEGF11	Canis familiaris:chromosome:30:30227159-30561566:-1	0.667	30:30460198-30460227:1	-1	AACTAGCCCTTTAGGGGAGAGAGTAAGGG	Canis familiaris
116	10_1684	protein_coding	-12.1999998093	ENSOARG00000018113	MEGF11	Ovis aries:chromosome:7:12553779-12864461:-1	0.941	7:12827512-12827559:1	-1	TTCATTTTCACCCCCAATTAGCTAGCTTGAGGGGCAAAGAGTGAGAA	Ovis aries	intron
117	3_18032		-25.1000003815					3:2852303-2852360:1	0	AAAGTTTGTTGGGGTTTTTCTGTCACATTTAACAGAAAAGCCCAAATGAACTTTTTG	Bos taurus
118	3_18032	protein_coding	-31.7999992371	ENSOARG00000011624	FAM78B	Ovis aries:chromosome:1:116245673-116338885:-1	0.965	1:116260174-116260231:-1	0	AAAGTTTGTTTGGGTTTTTCTGTCACATTTAACAGAAAAGCCCAAACGAACTTTTTG	Ovis aries	intron
119	1_987		-23					1:135841882-135841950:-1	1	CCACTGCCCCAGGTGCTGTCCACCAGGTGCCATCTCCCCTCCAGGAACACAGCATTCCAGGCGTGGTC	Bos taurus
